# Supplementary material for: Evolution of Self-Organized Task Specialization in Robot Swarms
Source: PLoS Comput Biol. 2015 Aug 6;11(8):e1004273. doi: 10.1371/journal.pcbi.1004273 (PMC4527708; doi:10.1371/journal.pcbi.1004273)
Supplement: S4 Video — Videos are sorted from high to low group performance. (ZIP) [file pcbi.1004273.s008.zip]

Archive with 11 entries (11 files):
- S4.6_Video_evo2.mp4
- S4.7_Video_evo3.mp4
- S4.8_Video_evo14.mp4
- S4.9_Video_evo15.mp4
- S4.10_Video_evo12.mp4
- S4.11_Video_evo22.mp4
- S4.1_Video_evo20.mp4
- S4.2_Video_evo9.mp4
- S4.3_Video_evo5.mp4
- S4.4_Video_evo19.mp4
- S4.5_Video_evo11.mp4
