# Supplementary material for: Evolution of Self-Organized Task Specialization in Robot Swarms
Source: PLoS Comput Biol. 2015 Aug 6;11(8):e1004273. doi: 10.1371/journal.pcbi.1004273 (PMC4527708; doi:10.1371/journal.pcbi.1004273)
Supplement: S5 Video — Videos are sorted from high to low group performance. (ZIP) [file pcbi.1004273.s009.zip]

Archive with 11 entries (11 files):
- S5.9_Video_evo17.mp4
- S5.10_Video_evo1.mp4
- S5.11_Video_evo10.mp4
- S5.1_Video_evo4.mp4
- S5.2_Video_evo8.mp4
- S5.3_Video_evo16.mp4
- S5.4_Video_evo18.mp4
- S5.5_Video_evo21.mp4
- S5.6_Video_evo7.mp4
- S5.7_Video_evo13.mp4
- S5.8_Video_evo6.mp4
